# Supplementary material for: Athletes Perceived Level of Risk Associated with Botanical Food Supplement Use and Their Sources of Information
Source: Int J Environ Res Public Health. 2023 Jun 28;20(13):6244. doi: 10.3390/ijerph20136244 (PMC10341873; doi:10.3390/ijerph20136244)
Supplement: Supplementary file 1 [file ijerph-20-06244-s001.zip]

Archive with 1 entries (1 files):
- ijerph-2390402-supplementary.pdf
